# Supplementary material for: Assessment of dispersion of airborne particles of oral/nasal fluid by high flow nasal cannula therapy
Source: PLoS One. 2021 Feb 12;16(2):e0246123. doi: 10.1371/journal.pone.0246123 (PMC7880466; doi:10.1371/journal.pone.0246123)
Supplement: S1 Data — (XLSX) [file pone.0246123.s001.xlsx]

## Sheet: Imaging data
	Descriptive summary for the four of six measured conditions for which aerosols were present in ‘n’ out of six number of subjects.													Combining both nostrils
		Aerosol max size (microns)	Left Nostril					Right Nostril					Particle dia. (mm)	Quiet breathing, 60 LPM					Snort, no therapy					Snort, 30 LPM					Snort, 60 LPM
			Mean	SD	Min	Med	Max	Mean	SD	Min	Med	Max		Mean	Min	Max	SD		Mean	Min	Max	SD		Mean	Min	Max	SD		Mean	Min	Max	SD
	Heavy breathing	50	5.76	9.62	0	2.29	25	4.17	3.97	0	3.33	11.67	50	0.78	0	2.5	2.42		4.965	0	18.335	10.407		2.985	0	10.5	6.09643		3.365	0	9.875	6.02163
	n=6	100	16.43	19.97	0	8.67	49	12.89	16.02	0	7	44.33	100	2.47	0	10	8.33		14.66	0	46.665	25.6016		9.71	0	38.335	22.6691		11.855	0	34.085	22.3127
		150	26.85	46.66	0	8.17	120.33	30.94	45.37	1	15.83	121.67	150	2.5	0	10.165	8.33118		28.895	0.5	121	65.0814		14.705	0	59.165	33.0979		18.43	1.17	62.915	40.0563
		200	24.35	35.69	0	10.83	94	28.44	39.68	3.33	14.67	108	200	2.56	0	10.33	8.49115		26.395	1.665	101	53.3693		11.555	0	39.335	21.3148		15.98	1.415	50.665	33.7177
		500	67.82	102.15	0	29.5	268.67	77.94	103.47	5.33	41.17	285	500	5.89	0	21	18.2027		72.88	2.665	276.835	145.398		30.415	0	119.335	64.6445		45.94	6.25	136.25	77.2402
		1000	20.14	29.6	0	9	77.67	27.78	28.95	2	15.5	80	1000	0.64	0	2.665	2.2		23.96	1	78.835	41.4037		9.61	0	28.5	15.324		10.17	1.665	24.585	12.9868
		2000	4.51	6.52	0	2.21	17	7.67	8.4	0.67	4.67	22.33	2000	0.055	0	0.335	0.27		6.09	0.335	19.665	10.6335		1.32	0	3.5	1.95412		0.75	0	3.17	1.80069
		5000	0.28	0.68	0	0	1.67	0.89	1.44	0	0	3.33	5000	0.085	0	0.5	0.41		0.585	0	2.5	1.59248		0	0	0	0		0.02	0	0.125	0.1
	Heavy breathing with 30L/min NHF	50	3.72	5.04	0	1.5	12.33	2.25	3.43	0	0.67	8.67
	n=5	100	9.75	12.93	0	3.42	29.67	9.67	18.62	0	1	47
		150	17.58	24.79	0	6.92	62.33	11.83	21.93	0	1.83	56
		200	13.19	16.47	0	8.42	42.67	9.92	13.53	0	5.58	36
		500	33.36	45.93	0	14.92	119.67	27.47	45.49	0	9	119
		1000	7.97	7.47	0	5.75	20	11.25	13.38	0	8.67	37
		2000	1.11	1.31	0	0.67	3.33	1.53	1.45	0	1.42	3.67
		5000	0	0	0	0	0	0	0	0	0	0
	Heavy breathing with 60L/min NHF	50	4.22	5.74	0	2.17	15	2.51	1.82	0	2.83	4.75
	n=6	100	15.14	20.81	0	4	47.5	8.57	8.05	0	7.83	20.67
		150	23.97	38.68	0.67	4.67	98.5	12.89	10.41	1.67	12.17	27.33
		200	22.06	33.38	0.33	5.17	86	9.9	4.76	2.5	10	15.33
		500	47.64	69.33	1	15.5	179.5	44.24	34.05	11.5	34	93
		1000	8.92	9.66	0.33	4.17	25.5	11.42	8.68	3	9.17	23.67
		2000	0.92	1.47	0	0.17	3.67	0.58	1.04	0	0.17	2.67
		5000	0	0	0	0	0	0.04	0.1	0	0	0.25
	Quiet breathing with 60L/min NHF	50	0	0	0	0	0	1.56	2.42	0	0	5
	n=2	100	0	0	0	0	0	4.94	8.33	0	0	20
		150	0.06	0.14	0	0	0.33	4.94	8.33	0	0	20
		200	0.06	0.14	0	0	0.33	5.06	8.49	0	0	20.33
		500	0.28	0.68	0	0	1.67	11.5	18.19	0	0	40.33
		1000	0	0	0	0	0	1.28	2.2	0	0	5.33
		2000	0	0	0	0	0	0.11	0.27	0	0	0.67
		5000	0	0	0	0	0	0.17	0.41	0	0	1
	SD = standard deviation; Med = median.

## Sheet: Chemical marker summary
					mL oral/nasal fluid per cubic metre of air													Data for a box and whisker plot
					Participant														mL oral/nasal fluid per cubic metre of air
			Therapy	Dist (mm)	1	2	3	4	5	6	7	8	9	10	Mean	s.d.			Mean	Standard deviation	Detectability limit (8.7 LPM air flow)	Detectability limit (2.5 LPM air flow)	Min	Max	Title	Zero	Min	Max					Mean- s.d.	Mean + s.d.
	2	Quiet	No	100	0	0	0	0	0	0	0	0	0	0	-	-		Quiet NT 100	0	0	0.07	0.26	0	0	Quiet NT 100	0	0.001	0					0	0
	3	Quiet	No	100	0	0	0	Omitted	0	0	0	0	0	0	-	-		Quiet NT 500	0	0	0.07	0.26	0	0	Quiet NT 500	0	0.001	0					0	0
	4	Quiet	No	500	0	0	0	0	0	0	0	0	0	0	-	-		Snort NT 500	2046.05	4252.49	1	3.6	11.864	13793	Snort NT 500	0	11.864	13793					11.864	6298.54
																		Cough NT 500	633.229	1322.51	1	3.6	0	4262.41	Cough NT 500	0	0.001	4262.41					0	1955.74
	5	Snort	No	500	260.346	2842.88	27.6158	11.8836	144.88	30.4747	13786.4	677.985	2419.29	258.75	2046.05	4252.49		Sneeze NT 500	1910	3194.41	1	3.6	0	10235.7	Sneeze NT 500	0	0.001	10235.7					0	5104.41
	6	Cough	No	500	5.12545	19.3812	38.7008	116.686	24.9148	0	4233.47	1079.96	10.1454	803.91	633.229	1322.51		Quiet NHF 60 100	1.25109	4.0497	0.07	0.26	0	17.087	Quiet NHF 60 100	0	0.001	17.087					0	5.3008
	7	Sneeze	No	500	2506.55	48.3438	0	66.2181	109.688	132.417	3445.33	2378.77	193.368	10219.3	1910	3194.41		Quiet NHF 60 500	0	0	0.07	0.26	0	0	Quiet NHF 60 500	0	0.001	0					0	0
																		Snort NHF 60 500	482.905	607.677	1	3.6	13.0789	1559.07	Snort NHF 60 500	0	13.0789	1559.07					13.0789	1090.58
	8	Quiet	60 LPM	100	0	0	0	1.67833	6.1243	0	0	0	0	0	0.780264	1.95038		Cough NHF 60 500	2039.98	4766.39	1	3.6	0	15278	Cough NHF 60 500	0	0.001	15278					0	6806.37
	9	Quiet	60 LPM	100	0	0	16.9636	Omitted	0	0	0	0	0.255589	0	1.72192	5.64453		Sneeze NHF 60 500	1351.08	2694.59	1	3.6	7.98246	8740.55	Sneeze NHF 60 500	0	7.98246	8740.55					7.98246	4045.68
	10	Quiet	60 LPM	500	0	0	0	0	0	0	0	0	0	0	-	-
																		Detectability limit 2.75 ng/mL supernatant, 7 min @ 12.7 LPM	0.05								Zero values replaced with 0.001 to plot on log axes
	11	Snort	60 LPM	500	13.1816	1423.61	20.9825	21.1278	43.2112	979.893	488.524	86.2306	1541.08	211.213	482.905	607.677		Detectability limit 2.75 ng/mL supernatant, 7 min @ 2.3 LPM	0.28
	12	Cough	60 LPM	500	157.157	606.104	37.7878	17.5201	0	106.46	15273.5	3483.78	335.178	382.284	2039.98	4766.39		Detectability limit 2.75 ng/mL supernatant, 0.5 min @ 18.1 LPM	0.5
	13	Sneeze	60 LPM	500	1326.85	9.70501	31.2135	26.3804	12.777	60.3332	2132.57	8739.24	248.919	922.843	1351.08	2694.59		Detectability limit 2.75 ng/mL supernatant, 0.5 min @ 2.5 LPM	3.6

## Sheet: Subject 1
	Subject ID	1	Date	2018-11-20	Purity of riboflavin (%)	76		HPLC data in "Riboflavin 06-12-2018.pdf", set 7
	Mass of riboflavin phosphate (g)	0.14	Volume of deionized water (mL)	50	Cannula size	M		Retention time s	Riboflavin ng/mL	Retention time s		microlitres oro/nasal fluid per cubic metre of air
Order			Duration (min)	Distance from nostril (mm)	Air flow rate at sampling paper (L/min)				HPLC aliquot 1 (ng/mL)		HPLC aliquot 2 (ng/mL)	HPLC aliquot 1	HPLC aliquot 2
1	1	Background run	7	-	5.06				0		0	0	0
	Adjust sampling position for peak nose flow. For the next four tests administer 1 mL solution to nose only, equal distributed between both nostrils.
2	2	Quiet resting breathing (mouth closed) without therapy	7	100	6				0		0	0	0
3	3	Quiet resting breathing (mouth closed) without therapy	7	100	6.13				0		0	0	0
4	4	Quiet resting breathing (mouth closed) without therapy	7	500	4.72				0		0	0	0
5	5	Voluntary snort (mouth closed, expel air through nose with maximum effort) without therapy	0.5	500	5	Change funnel after this		12.597	395.365	12.573	396.086	260.109	260.583
	Adjust sampling position for peak mouth flow. For the next two tests administer 1 ml to nose and 1 mL to mouth.
6	6	Voluntary cough (mouth open) without therapy	0.5	500	7.62	Change funnel after this		12.6	11.845	12.587	11.901	5.11336	5.13754
7	7	Voluntary sneeze (Allow mouth to open) without therapy	0.5	500	5	Change funnel after this		12.4	3805.22	12.373	3814.7	2503.43	2509.67
	Adjust sampling position for peak nose flow. For the next three tests administer 1 mL solution to nose only, equal distributed between both nostrils.					3 mins acclimatization at 60 LPM
8	8	Quiet resting breathing (mouth closed) with therapy at 60 L/min	7	100	2.33				0		0	0	0
9	9	Quiet resting breathing (mouth closed) with therapy at 60 L/min	7	100	5.19				0		0	0	0
10	10	Quiet resting breathing (mouth closed) with therapy at 60 L/min	7	500	4.45				0		0	0	0
11	11	Voluntary snort (mouth closed, expel air through nose with maximum effort) with therapy at 60 L/min	0.5	500	5	Change funnel after this		11.613	19.88	11.577	20.192	13.0789	13.2842
	Adjust sampling position for peak mouth flow. For the next two tests administer 1 ml to nose and 1 mL to mouth.
12	12	Voluntary cough (mouth open) with therapy at 60 L/min	0.5	500	4	Change funnel after this		11.407	190.835	11.336	191.371	156.937	157.377
13	13	Voluntary sneeze (Allow mouth to open) with therapy at 60 L/min	0.5	500	6.2	Change funnel after this		11.147	2495.38	11.097	2506.3	1323.95	1329.74
14	14	Background run	7	-	10.69				0		0	0	0

## Sheet: Subject 2
	Subject ID	2	Date	2018-11-20	Purity of riboflavin (%)	76		HPLC data in "Riboflavin 06-12-2018.pdf", set 8
	Mass of riboflavin phosphate (g)	0.14	Volume of deionized water (mL)	50	Cannula size	M		Retention time s	Riboflavin ng/mL	Retention time s		microlitres oro/nasal fluid per cubic metre of air
Order			Duration (min)	Distance from nostril (mm)	Air flow rate at sampling paper (L/min)				HPLC aliquot 1 (ng/mL)		HPLC aliquot 2 (ng/mL)	HPLC aliquot 1	HPLC aliquot 2
1	1	Background run	7	-	4.9				0		0	0	0
8	2	Quiet resting breathing (mouth closed) without therapy	7	100	5.3				0		0	0	0
9	3	Quiet resting breathing (mouth closed) without therapy	7	100	5.3				0		0	0	0
10	4	Quiet resting breathing (mouth closed) without therapy	7	500	5.7				0		0	0	0
11	5	Voluntary snort (mouth closed, expel air through nose with maximum effort) without therapy	0.5	500	5.4	Change funnel after this		10.44	4667.43	10.397	4666.32	2843.22	2842.54
12	6	Voluntary cough (mouth open) without therapy	0.5	500	3.7	Change funnel after this		10.583	21.922	10.52	21.678	19.4897	19.2728
13	7	Voluntary sneeze (Allow mouth to open) without therapy	0.5	500	3.3	Change funnel after this		10.533	48.839	10.447	48.158	48.6832	48.0044
						3 mins acclimatization at 60 LPM
2	8	Quiet resting breathing (mouth closed) with therapy at 60 L/min	7	100	5				0		0	0	0
3	9	Quiet resting breathing (mouth closed) with therapy at 60 L/min	7	100	5.3				0		0	0	0
4	10	Quiet resting breathing (mouth closed) with therapy at 60 L/min	7	500	5.6				0		0	0	0
5	11	Voluntary snort (mouth closed, expel air through nose with maximum effort) with therapy at 60 L/min	0.5	500	3.1	Change funnel after this		10.11	1342.21	10.057	1341.01	1424.25	1422.97
6	12	Voluntary cough (mouth open) with therapy at 60 L/min	0.5	500	3.1	Change funnel after this		10.04	569.335	10.003	573.05	604.133	608.075
7	13	Voluntary sneeze (Allow mouth to open) with therapy at 60 L/min	0.5	500	3.1	Change funnel after this		10.057	9.114	10.01	9.178	9.67105	9.73896
14	14	Background run	7	-	3.6				0		0	0	0
15	15	Background run	7	-	5.3				0		0	0	0

## Sheet: Subject 3
	Subject ID	3	Date	2018-12-03	Purity of riboflavin (%)	76
	Mass of riboflavin phosphate (g)	0.15	Volume of deionized water (mL)	50	Cannula size	M		Retention time s	Riboflavin ng/mL	Retention time s		microlitres oro/nasal fluid per cubic metre of air
Order			Duration (min)	Distance from nostril (mm)	Air flow rate at sampling paper (L/min)				HPLC aliquot 1 (ng/mL)		HPLC aliquot 2 (ng/mL)	HPLC aliquot 1	HPLC aliquot 2
1	1	Background run	7	-	5.07				0		0	0	0
2	2	Quiet resting breathing (mouth closed) without therapy	7	100	3.8				0		0	0	0
3	3	Quiet resting breathing (mouth closed) without therapy	7	100	3.5				0		0	0	0
4	4	Quiet resting breathing (mouth closed) without therapy	7	500	3.8				0		0	0	0
5	5	Voluntary snort (mouth closed, expel air through nose with maximum effort) without therapy	0.5	500	3.9	Change funnel after this		11.99	35.33	11.9	34.83	27.8126	27.419
6	6	Voluntary cough (mouth open) without therapy	0.5	500	3.7	Change funnel after this		11.85	46.3	11.77	46.98	38.4187	38.9829
7	7	Voluntary sneeze (Allow mouth to open) without therapy	0.5	500	4.3	Change funnel after this			0		0	0	0
						3 mins acclimatization at 30 LPM
8	8	Quiet resting breathing (mouth closed) with therapy at 60 L/min	7	100	4				0		0	0	0
9	9	Quiet resting breathing (mouth closed) with therapy at 60 L/min	7	100	4.8			11.09	368.6	10.96	374	16.8403	17.087
10	10	Quiet resting breathing (mouth closed) with therapy at 60 L/min	7	500	4.5				0		0	0	0
11	11	Voluntary snort (mouth closed, expel air through nose with maximum effort) with therapy at 60 L/min	0.5	500	5.1	Change funnel after this		11.2	34.92	11.81	34.79	21.0217	20.9434
12	12	Voluntary cough (mouth open) with therapy at 60 L/min	0.5	500	8.1	Change funnel after this		12.21	100.4	12.15	98.99	38.055	37.5206
13	13	Voluntary sneeze (Allow mouth to open) with therapy at 60 L/min	0.5	500	14.1	Change funnel after this		12.11	143.1	12.06	143.6	31.159	31.2679
14	14	Background run	7	-	13.5				0		0	0	0
15	15	Background (passive: left exposed in a Petri dish in the room the tests took place, no suction)	10	-	13.5				0		0	0	0

## Sheet: Subject 4
	Subject ID	4	Date	2018-12-18	Purity of riboflavin (%)	76
	Mass of riboflavin phosphate (g)	0.144	Volume of deionized water (mL)	49	Cannula size	L		Retention time s	Riboflavin ng/mL	Retention time s		microlitres oro/nasal fluid per cubic metre of air
Order			Duration (min)	Distance from nostril (mm)	Air flow rate at sampling paper (L/min)				HPLC aliquot 1 (ng/mL)		HPLC aliquot 2 (ng/mL)	HPLC aliquot 1	HPLC aliquot 2
1	1	Background run	13.7	-	4.18				0		0	0	0
2	2	Quiet resting breathing (mouth closed) without therapy	7	100	6.84				0		0	0	0
3	3	Quiet resting breathing (mouth closed) without therapy	7	100	-							#VALUE!	#VALUE!
4	4	Quiet resting breathing (mouth closed) without therapy	7	500	7.87				0		0	0	0
5	5	Voluntary snort (mouth closed, expel air through nose with maximum effort) without therapy	0.5	500	14.4	Change funnel after this		10.1	54.69	10.08	54.51	11.9032	11.864
6	6	Voluntary cough (mouth open) without therapy	0.5	500	3.9	Change funnel after this		10.03	144.9	9.937	145.5	116.445	116.927
7	7	Voluntary sneeze (Allow mouth to open) without therapy	0.5	500	6.25	Change funnel after this		9.887	132.6	9.817	131.5	66.4939	65.9423
						3 mins acclimatization at 60 LPM
8	8	Quiet resting breathing (mouth closed) with therapy at 60 L/min	7	100	10			10.263	75.42	10.693	74.52	1.6884	1.66826
9	9	Quiet resting breathing (mouth closed) with therapy at 60 L/min	7	100	-							#VALUE!	#VALUE!
10	10	Quiet resting breathing (mouth closed) with therapy at 60 L/min	7	500	12.7				0		0	0	0
11	11	Voluntary snort (mouth closed, expel air through nose with maximum effort) with therapy at 60 L/min	0.5	500	17	Change funnel after this		10.54	114.7	10.47	114.5	21.1462	21.1093
12	12	Voluntary cough (mouth open) with therapy at 60 L/min	0.5	500	12.1	Change funnel after this		10.4	67.59	10.29	67.69	17.5071	17.533
13	13	Voluntary sneeze (Allow mouth to open) with therapy at 60 L/min	0.5	500	18.1	Change funnel after this		10.17	152.9	11.783	151.8	26.4757	26.2852
14	14	Background run	7	-	3.86				0		0	0	0

## Sheet: Subject 5
	Subject ID	5	Date	2018-12-20	Purity of riboflavin (%)	76
	Mass of riboflavin phosphate (g)	0.147	Volume of deionized water (mL)	49	Cannula size	M		Retention time s	Riboflavin ng/mL	Retention time s		microlitres oro/nasal fluid per cubic metre of air
Order			Duration (min)	Distance from nostril (mm)	Air flow rate at sampling paper (L/min)				HPLC aliquot 1 (ng/mL)		HPLC aliquot 2 (ng/mL)	HPLC aliquot 1	HPLC aliquot 2
1	1	Background run	7	-	5.74				0		0	0	0
8	2	Quiet resting breathing (mouth closed) without therapy	7	100	8.7				0		0	0	0
9	3	Quiet resting breathing (mouth closed) without therapy	7	100	6.2				0		0	0	0
10	4	Quiet resting breathing (mouth closed) without therapy	7	500	6.05				0		0	0	0
11	5	Voluntary snort (mouth closed, expel air through nose with maximum effort) without therapy	0.5	500	6.76	Change funnel after this		11.31	315.9	11.28	322.1	143.472	146.288
12	6	Voluntary cough (mouth open) without therapy	0.5	500	6.69	Change funnel after this		11.28	54.29	11.27	54.29	24.9148	24.9148
13	7	Voluntary sneeze (Allow mouth to open) without therapy	0.5	500	10.8	Change funnel after this		11.14	385.2	11.07	386.5	109.503	109.872
						3 mins acclimatization at 60 LPM
2	8	Quiet resting breathing (mouth closed) with therapy at 60 L/min	7	100	4.1			12.51	114.4	12.49	114.6	6.11896	6.12965
3	9	Quiet resting breathing (mouth closed) with therapy at 60 L/min	7	100	2.9				0		0	0	0
4	10	Quiet resting breathing (mouth closed) with therapy at 60 L/min	7	500	6.3				0		0	0	0
5	11	Voluntary snort (mouth closed, expel air through nose with maximum effort) with therapy at 60 L/min	0.5	500	9.8	Change funnel after this		12.22	137.86	12.157	138	43.1892	43.2331
6	12	Voluntary cough (mouth open) with therapy at 60 L/min	0.5	500	12.1	Change funnel after this			0		0	0	0
7	13	Voluntary sneeze (Allow mouth to open) with therapy at 60 L/min	0.5	500	31.8	Change funnel after this		12.51	82.68	11.86	182	7.98246	17.5714
14	14	Background run	7	-	9.1				0		0	0	0

## Sheet: Subject 6
	Subject ID	6	Date	2019-02-13	Purity of riboflavin (%)	76
	Mass of riboflavin phosphate (g)	0.121	Volume of deionized water (mL)	50	Cannula size	M		Retention time s	Riboflavin ng/mL	Retention time s		microlitres oro/nasal fluid per cubic metre of air
Order			Duration (min)	Distance from nostril (mm)	Air flow rate at sampling paper (L/min)				HPLC aliquot 1 (ng/mL)		HPLC aliquot 2 (ng/mL)	HPLC aliquot 1	HPLC aliquot 2
1	1	Background run	7	-	14				0		0	0	0
2	2	Quiet resting breathing (mouth closed) without therapy	7	100	3.9				0		0	0	0
3	3	Quiet resting breathing (mouth closed) without therapy	7	100	5.8				0		0	0	0
4	4	Quiet resting breathing (mouth closed) without therapy	7	500	8.8				0		0	0	0
5	5	Voluntary snort (mouth closed, expel air through nose with maximum effort) without therapy	0.5	500	5	Change funnel after this		12.06	40.14	12.02	39.93	30.5546	30.3947
6	6	Voluntary cough (mouth open) without therapy	0.5	500	5	Change funnel after this			0		0	0	0
7	7	Voluntary sneeze (Allow mouth to open) without therapy	0.5	500	3.6	Change funnel after this		11.76	144.3	11.69	106.2	152.557	112.277
						3 mins acclimatization at 60 LPM
8	8	Quiet resting breathing (mouth closed) with therapy at 60 L/min	7	100	2.4				0		0	0	0
9	9	Quiet resting breathing (mouth closed) with therapy at 60 L/min	7	100	2.4				0		0	0	0
10	10	Quiet resting breathing (mouth closed) with therapy at 60 L/min	7	500	2.4				0		0	0	0
11	11	Voluntary snort (mouth closed, expel air through nose with maximum effort) with therapy at 60 L/min	0.5	500	2.5	Change funnel after this		10.67	644.4	10.56	642.9	981.035	978.752
12	12	Voluntary cough (mouth open) with therapy at 60 L/min	0.5	500	3	Change funnel after this		10.443	83.83		84	106.352	106.568
13	13	Voluntary sneeze (Allow mouth to open) with therapy at 60 L/min	0.5	500	7.1	Change funnel after this		10.19	112.6	10.09	112.5	60.36	60.3064
14	14	Background run	7	-	4.8				0		0	0	0

## Sheet: Subject 7
	Subject ID	7	Date	2020-01-06	Purity of riboflavin (%)	76
	Mass of riboflavin phosphate (g)	0.1213	Volume of deionized water (mL)	50	Cannula size	M		Retention time s	Riboflavin ng/mL	Retention time s		microlitres oro/nasal fluid per cubic metre of air
Order			Duration (min)	Distance from nostril (mm)	Air flow rate at sampling paper (L/min)				HPLC aliquot 1 (ng/mL)		HPLC aliquot 2 (ng/mL)	HPLC aliquot 1	HPLC aliquot 2
1	1	Background run	7	-	3.22				0		0	0	0
2	2	Quiet resting breathing (mouth closed) without therapy	7	100	3.02				0		0	0	0
3	3	Quiet resting breathing (mouth closed) without therapy	7	100	2.61				0		0	0	0
4	4	Quiet resting breathing (mouth closed) without therapy	7	500	2.95				0		0	0	0
5	5	Voluntary snort (mouth closed, expel air through nose with maximum effort) without therapy	0.5	500	2.88			8.06	10463	8.03	10453	13793	13779.8
6	6	Voluntary cough (mouth open) without therapy	0.5	500	2.82			8.03	3123	7.94	3166	4204.52	4262.41
7	7	Voluntary sneeze (Allow mouth to open) without therapy	0.5	500	2.54	Changed funnel after this		7.9	2303	7.85	2307	3442.34	3448.32
						3 mins acclimatization at 60 LPM
8	8	Quiet resting breathing (mouth closed) with therapy at 60 L/min	7	100	3.35				0		0	0	0
9	9	Quiet resting breathing (mouth closed) with therapy at 60 L/min	7	100	4.11				0		0	0	0
10	10	Quiet resting breathing (mouth closed) with therapy at 60 L/min	7	500	3.48				0		0	0	0
11	11	Voluntary snort (mouth closed, expel air through nose with maximum effort) with therapy at 60 L/min	0.5	500	3.47			7.71	448	7.68	445	490.165	486.883
12	12	Voluntary cough (mouth open) with therapy at 60 L/min	0.5	500	3.44			7.52	13835	7.47	13843	15269.1	15278
13	13	Voluntary sneeze (Allow mouth to open) with therapy at 60 L/min	0.5	500	5.04	Changed funnel after this		7.51	2834	7.86	2828	2134.83	2130.31
14	14	Background run	7	-	4.01				0		0	0	0

## Sheet: Subject 8
	Subject ID	8	Date	2020-01-07	Purity of riboflavin (%)	76
	Mass of riboflavin phosphate (g)	0.129	Volume of deionized water (mL)	50	Cannula size	M		Retention time s	Riboflavin ng/mL	Retention time s		microlitres oro/nasal fluid per cubic metre of air
Order			Duration (min)	Distance from nostril (mm)	Air flow rate at sampling paper (L/min)				HPLC aliquot 1 (ng/mL)		HPLC aliquot 2 (ng/mL)	HPLC aliquot 1	HPLC aliquot 2
1	1	Background run	7	-	5.5				0		0	0	0
2	2	Quiet resting breathing (mouth closed) without therapy	7	100	5.68				0		0	0	0
3	3	Quiet resting breathing (mouth closed) without therapy	7	100	3.05				0		0	0	0
4	4	Quiet resting breathing (mouth closed) without therapy	7	500	2.91				0		0	0	0
5	5	Voluntary snort (mouth closed, expel air through nose with maximum effort) without therapy	0.5	500	2.88			6.97	535.8	6.98	558.1	664.163	691.806
6	6	Voluntary cough (mouth open) without therapy	0.5	500	3.78			6.84	1146	6.83	1141	1082.32	1077.6
7	7	Voluntary sneeze (Allow mouth to open) without therapy	0.5	500	2.94	Change funnel after this		6.77	1939	6.73	1979	2354.48	2403.05
						3 mins acclimatization at 60 LPM
8	8	Quiet resting breathing (mouth closed) with therapy at 60 L/min	7	100	2.87				0		0	0	0
9	9	Quiet resting breathing (mouth closed) with therapy at 60 L/min	7	100	2.76				0		0	0	0
10	10	Quiet resting breathing (mouth closed) with therapy at 60 L/min	7	500	2.61				0		0	0	0
11	11	Voluntary snort (mouth closed, expel air through nose with maximum effort) with therapy at 60 L/min	0.5	500	2.72			7.06	65.4	7.03	66	85.8368	86.6243
12	12	Voluntary cough (mouth open) with therapy at 60 L/min	0.5	500	2.63			6.86	2565	6.85	2568	3481.74	3485.81
13	13	Voluntary sneeze (Allow mouth to open) with therapy at 60 L/min	0.5	500	2.73	Change funnel after this		6.83	6684	6.8	6682	8740.55	8737.93
14	14	Background run	7	-	2.57				0		0	0	0

[truncated: 2 more sheets: Subject 9, Subject 10]
